# Supplementary material for: Public Beliefs and Perception of Mental Disorders in Poland—A 2025 Nationwide Cross-Sectional Survey
Source: J Clin Med. 2025 Jun 28;14(13):4586. doi: 10.3390/jcm14134586 (PMC12250092; doi:10.3390/jcm14134586)
Supplement: Supplementary file 1 [file jcm-14-04586-s001.zip]

Archive with 1 entries (1 files):
- jcm-3717196-supplementary.pdf
